# Supplementary material for: Effects of 3FTx Protein Fraction from Naja ashei Venom on the Model and Native Membranes: Recognition and Implications for the Mechanisms of Toxicity
Source: Molecules. 2021 Apr 9;26(8):2164. doi: 10.3390/molecules26082164 (PMC8070352; doi:10.3390/molecules26082164)
Supplement: Supplementary file 1 [file molecules-26-02164-s001.zip]

Archive with 2 entries (2 files):
- molecules-1139522-supplementary.pdf
- Supplementary Table S1.xlsx
