# Supplementary material for: Effects of 3FTx Protein Fraction from Naja ashei Venom on the Model and Native Membranes: Recognition and Implications for the Mechanisms of Toxicity
Source: Molecules. 2021 Apr 9;26(8):2164. doi: 10.3390/molecules26082164 (PMC8070352; doi:10.3390/molecules26082164)
Supplement: Supplementary file 1 [file molecules-26-02164-s001.zip › Supplementary Table S1.xlsx]

## Sheet: Fraction_G_MaxQuant_Perseus_dat
iBAQ SEC_FrakcjaG	Peptides	Razor + unique peptides	Unique peptides	Sequence coverage [%]	Mol. weight [kDa]	Score	Intensity	MS/MS count	Mass	Protein IDs	Majority protein IDs	id	Entry name	Protein group	Protein names	Organism
2198500096	3	3	3	33.8	7.5918	75.229	7082200000	14	7.592	sp|P01399|3NO2D_NAJHA	sp|P01399|3NO2D_NAJHA	23	3NO2D_NAJHA	3FTx	Weak toxin CM-13b	Naja annulifera (Banded Egyptian cobra) (Naja haje annulifera)
395660000	2	2	2	27.7	7.4296	15.947	2328500000	9	7.463	sp|P01400|3NO2B_NAJME;sp|P0DSM9|3NO2N_NAJKA;sp|P29179|3NO25_NAJNA;sp|P85520|3NO2_NAJOX;sp|P29180|3NO26_NAJNA;sp|P01401|3NO2B_NAJHH	sp|P01400|3NO2B_NAJME;sp|P0DSM9|3NO2N_NAJKA;sp|P29179|3NO25_NAJNA;sp|P85520|3NO2_NAJOX;sp|P29180|3NO26_NAJNA;sp|P01401|3NO2B_NAJHH	24	3NO2_NAJOX;3NO25_NAJNA;3NO26_NAJNA;3NO2B_NAJHH;3NO2B_NAJME;3NO2N_NAJKA	3FTx	Oxiana weak toxin (OWT);Weak neurotoxin 5;Weak neurotoxin 6;Weak toxin CM-11;Weak toxin NWT;Weak toxin S4C11	Naja haje haje (Egyptian cobra);Naja kaouthia (Monocled cobra) (Naja siamensis);Naja melanoleuca (Forest cobra) (Black-lipped cobra);Naja naja (Indian cobra);Naja oxiana (Central Asian cobra) (Oxus cobra)
14181000	2	2	2	19.4	7.0808	33.741	146000000	5	7.081	sp|P01431|3S11_NAJMO	sp|P01431|3S11_NAJMO	26	3S11_NAJMO	3FTx	Short neurotoxin 1 (NMM I) (Neurotoxin I)	Naja mossambica (Mozambique spitting cobra)
36774998016	3	1	1	26.7	6.7931	6.81	148870000000	35	7.37	sp|P86540|3SA8_NAJNA;sp|P86382|3SA7_NAJNA;sp|P24780|3SA3_NAJNA;sp|P01447|3SA1_NAJNA;sp|P01445|3SA7A_NAJKA;tr|A0A0U5AR60|A0A0U5AR60_NAJNA;tr|A0A0U5ALB9|A0A0U5ALB9_NAJNA;tr|A0A0U5AL91|A0A0U5AL91_NAJNA;tr|A0A0U4W6K7|A0A0U4W6K7_NAJNA;tr|A0A0U4N5W4|A0A0U4N5W4_NAJNA;sp|P86539|3SA3A_NAJNA;sp|P24779|3SA5_NAJKA;sp|P01446|3SA3_NAJKA	sp|P86540|3SA8_NAJNA;sp|P86382|3SA7_NAJNA;sp|P24780|3SA3_NAJNA;sp|P01447|3SA1_NAJNA;sp|P01445|3SA7A_NAJKA;tr|A0A0U5AR60|A0A0U5AR60_NAJNA;tr|A0A0U5ALB9|A0A0U5ALB9_NAJNA;tr|A0A0U5AL91|A0A0U5AL91_NAJNA;tr|A0A0U4W6K7|A0A0U4W6K7_NAJNA;tr|A0A0U4N5W4|A0A0U4N5W4_NAJNA	28	3SA1_NAJNA;3SA3_NAJNA;3SA7_NAJNA;3SA7A_NAJKA;3SA8_NAJNA;A0A0U4N5W4_NAJNA;A0A0U4W6K7_NAJNA;A0A0U5AL91_NAJNA;A0A0U5ALB9_NAJNA;A0A0U5AR60_NAJNA	3FTx	Cytotoxin 1 (Cobramine-A) (Cytotoxin I) (Cytotoxin XI) (Cytotoxin-like basic protein) (CLBP);Cytotoxin 12 (Fragment);Cytotoxin 13 (Fragment);Cytotoxin 14 (Fragment);Cytotoxin 16 (Fragment);Cytotoxin 17 (Fragment);Cytotoxin 2 (CX2) (Toxin CM-7A);Cytotoxin 3 (Cytotoxin IIa);Cytotoxin 7 (CTX7);Cytotoxin 8 (CTX8)	Naja kaouthia (Monocled cobra) (Naja siamensis);Naja naja (Indian cobra)
10497999872	2	2	2	25	6.7152	69.825	31905000000	46	6.715	sp|P01452|3SA4_NAJMO	sp|P01452|3SA4_NAJMO	29	3SA4_NAJMO	3FTx	Cytotoxin 4 (CTX M3) (Cardiotoxin V(II)4)	Naja mossambica (Mozambique spitting cobra)
39495000064	8	8	6	68.3	6.8274	131.08	165900000000	241	6.813	sp|P01468|3SA1_NAJPA;sp|P01467|3SA1_NAJMO;sp|P01469|3SA2_NAJMO;sp|P01458|3SA3_NAJNI;sp|P01463|3SA2_NAJNI;sp|P01462|3SA2_NAJHA;tr|Q9PS33|Q9PS33_NAJOX;sp|P01443|3SA4_NAJAT;sp|P01442|3SA2_NAJAT;sp|Q9W6W9|3SA4N_NAJAT;sp|Q02454|3SA0_NAJSP;sp|A0A0U5AUY6|3SA9_NAJNA;sp|O93473|3SA4A_NAJSP;sp|P60310|3SA5B_NAJSP;sp|O73857|3SA5A_NAJSP;sp|O73856|3SA4B_NAJSP;sp|Q9PST3|3SA2B_NAJSP;sp|Q9PST4|3SA2A_NAJSP;sp|Q9112…	sp|P01468|3SA1_NAJPA;sp|P01467|3SA1_NAJMO;sp|P01469|3SA2_NAJMO;sp|P01458|3SA3_NAJNI	30	3SA1_NAJMO;3SA1_NAJPA;3SA2_NAJMO;3SA3_NAJNI	3FTx	Cytotoxin 1 (CTX M1) (Cardiotoxin IIB) (CTX-IIB) (Cytotoxin V(II)1);Cytotoxin 1 (CTX-1) (Cardiotoxin gamma);Cytotoxin 2 (CTX M2) (Cardiotoxin IIA) (CTX IIA) (Cytotoxin V(II)2);Cytotoxin 3 (Toxin V(II)3)	Naja mossambica (Mozambique spitting cobra);Naja nivea (Cape cobra) (Coluber niveus);Naja pallida (Red spitting cobra)
341270016	6	4	4	60	6.8954	27.98	1403300000	45	6.894	sp|P0DSN1|3SAN_NAJNG;sp|P01470|3SA3_NAJMO;sp|P01461|3SA4_NAJHA	sp|P0DSN1|3SAN_NAJNG;sp|P01470|3SA3_NAJMO;sp|P01461|3SA4_NAJHA	31	3SA3_NAJMO;3SA4_NAJHA;3SAN_NAJNG	3FTx	Cytotoxin 3 (CTX M4) (Cytotoxin V(II)3);Cytotoxin 4 (Toxin CM-11);Naniproin	Naja annulifera (Banded Egyptian cobra) (Naja haje annulifera);Naja mossambica (Mozambique spitting cobra);Naja nigricollis (Black-necked spitting cobra)
902750016	8	6	6	55	6.8453	41.605	3584500000	26	6.845	sp|P25517|3SA5_NAJMO	sp|P25517|3SA5_NAJMO	32	3SA5_NAJMO	3FTx	Cytotoxin 5 (CTX M5) (CTX V)	Naja mossambica (Mozambique spitting cobra)
7130700	2	2	2	33.8	7.2984	14.995	36156000	2	7.298	sp|P82463|3SUC2_NAJKA	sp|P82463|3SUC2_NAJKA	36	3SUC2_NAJKA	3FTx	Muscarinic toxin-like protein 2 (MTLP-2)	Naja kaouthia (Monocled cobra) (Naja siamensis)
246100	2	2	1	16	26.216	323.31	520350000	10	26.305	tr|A0A024AX20|A0A024AX20_MICIK;sp|P84808|CRVP2_NAJKA;sp|P81993|CRVP_BUNCA;tr|C1JZW4|C1JZW4_OPHHA;tr|F2Q6G3|F2Q6G3_BUNCA;tr|F2Q6G2|F2Q6G2_BUNCA;sp|Q7ZZN8|CRVP2_NAJAT;tr|A0A098LWY0|A0A098LWY0_9SAUR;tr|V8NKT2|V8NKT2_OPHHA	tr|A0A024AX20|A0A024AX20_MICIK;sp|P84808|CRVP2_NAJKA;sp|P81993|CRVP_BUNCA;tr|C1JZW4|C1JZW4_OPHHA;tr|F2Q6G3|F2Q6G3_BUNCA;tr|F2Q6G2|F2Q6G2_BUNCA;sp|Q7ZZN8|CRVP2_NAJAT;tr|A0A098LWY0|A0A098LWY0_9SAUR;tr|V8NKT2|V8NKT2_OPHHA	37	A0A024AX20_MICIK;A0A098LWY0_9SAUR;C1JZW4_OPHHA;CRVP_BUNCA;CRVP2_NAJAT;CRVP2_NAJKA;F2Q6G2_BUNCA;F2Q6G3_BUNCA;V8NKT2_OPHHA	CRISP	Cysteine-rich seceretory protein Bc-CRPa;Cysteine-rich seceretory protein Bc-CRPb;Cysteine-rich secretory protein;Cysteine-rich secretory protein A;Cysteine-rich venom protein bucarin (Fragment);Cysteine-rich venom protein kaouthin-2 (Cysteine-rich venom protein 23) (CRVP-23k);Cysteine-rich venom protein natrin-2 (Cysteine-rich venom protein 2) (NA-CRVP2) (Protein G2b);Opharin;ShKT domain-contain…	Bungarus candidus (Malayan krait);Micropechis ikaheca (New Guinean small-eyed snake);Naja atra (Chinese cobra);Naja kaouthia (Monocled cobra) (Naja siamensis);Opheodrys aestivus;Ophiophagus hannah (King cobra) (Naja hannah)
4633900	7	7	3	22.6	26.882	85.144	15871000000	58	26.864	sp|Q7T1K6|CRVP1_NAJAT;sp|P84805|CRVP1_NAJKA;sp|Q2XXQ1|CRVP_LEIMD	sp|Q7T1K6|CRVP1_NAJAT;sp|P84805|CRVP1_NAJKA	45	CRVP1_NAJAT;CRVP1_NAJKA	CRISP	Cysteine-rich venom protein kaouthin-1 (Cysteine-rich venom protein 25) (CRVP-25k);Cysteine-rich venom protein natrin-1 (Cysteine-rich venom protein 1) (NA-CRVP1) (Protein G2a)	Naja atra (Chinese cobra);Naja kaouthia (Monocled cobra) (Naja siamensis)
5875800	47	47	17	36.4	184.52	323.31	57875000000	260	184.518	sp|Q91132|VCO3_NAJKA;tr|A0A2D4I970|A0A2D4I970_MICLE;tr|Q2XXR5|Q2XXR5_LEIMD;tr|A0A2H6NL04|A0A2H6NL04_MICLE;tr|V8N885|V8N885_OPHHA;tr|A0A2D4ETG6|A0A2D4ETG6_MICCO;tr|M9T7D6|M9T7D6_BOACO;CON__Q2UVX4	sp|Q91132|VCO3_NAJKA	47	VCO3_NAJKA	CVF	Cobra venom factor beta chain]; Cobra venom factor gamma chain;Cobra venom factor (CVF) (CVFk) (Complement C3 homolog) [Cleaved into: Cobra venom factor alpha chain	Naja kaouthia (Monocled cobra) (Naja siamensis)
80972	25	25	4	59.2	58.198	323.31	19203000000	88	NaN	tr|A0A2I4HXH5|A0A2I4HXH5_NAJAT;tr|W8EFS0|W8EFS0_MACLB;tr|A0A1L8D667|A0A1L8D667_BOTAT	tr|A0A2I4HXH5|A0A2I4HXH5_NAJAT	119	V5NTD_NAJAT	Nucleases	Snake venom 5'-nucleotidase	Naja atra (Chinese cobra)
45784	31	31	12	44.6	94.615	323.31	27528000000	157	NaN	tr|A0A2D0TC04|A0A2D0TC04_NAJAT;tr|A0A2D4P571|A0A2D4P571_MICSU;tr|A0A2D4P521|A0A2D4P521_MICSU;tr|A0A2H6N6S6|A0A2H6N6S6_MICLE;tr|A0A346CLX5|A0A346CLX5_BORPO;tr|A0A0B8RU55|A0A0B8RU55_BOIIR;tr|T1D6P7|T1D6P7_CROHD;tr|U3TBJ5|U3TBJ5_OVOOK;tr|T2HPD6|T2HPD6_PROFL;tr|W8E7D1|W8E7D1_MACLB;sp|J3SEZ3|PDE1_CROAD;tr|A0A0F7Z2Q3|A0A0F7Z2Q3_CROAD;tr|T2HP62|T2HP62_PROFL;tr|A0A2D4P537|A0A2D4P537_MICSU;tr|U3TAI7|U3TAI…	tr|A0A2D0TC04|A0A2D0TC04_NAJAT	84	A0A2D0TC04_NAJAT	PDE	Venom phosphodiesterase	Naja atra (Chinese cobra)
82961000	9	6	6	72	13.234	145.09	130500000000	144	13.2265	sp|P00603|PA2B2_NAJMO;sp|P00602|PA2A1_NAJMO;tr|A0A2D4NMC2|A0A2D4NMC2_9SAUR;sp|Q9I900|PA2AD_NAJSP;sp|Q92086|PA2AC_NAJSP	sp|P00603|PA2B2_NAJMO;sp|P00602|PA2A1_NAJMO	20	PA2A1_NAJMO;PA2B2_NAJMO	PLA2	Acidic phospholipase A2 CM-I (svPLA2) (EC 3.1.1.4) (Phosphatidylcholine 2-acylhydrolase);Basic phospholipase A2 CM-II (svPLA2) (EC 3.1.1.4) (Phosphatidylcholine 2-acylhydrolase)	Naja mossambica (Mozambique spitting cobra)
512849984	13	13	8	84.7	13.268	323.31	593760000000	903	13.285	sp|P00605|PA2B4_NAJNG;sp|P00604|PA2B3_NAJMO;sp|P14556|PA2B_NAJPA;sp|P0DKU4|PA2B2_NAJNG;sp|P0DKU3|PA2B1_NAJNG;sp|P0CG57|PA2TC_OXYSC;sp|Q45Z47|PA22_OXYSC;tr|A6MFM6|A6MFM6_DEMVE	sp|P00605|PA2B4_NAJNG;sp|P00604|PA2B3_NAJMO	21	PA2B3_NAJMO;PA2B4_NAJNG	PLA2	Basic phospholipase A2 CM-III (svPLA2) (EC 3.1.1.4) (Phosphatidylcholine 2-acylhydrolase);Phospholipase A2 'basic' (svPLA2) (EC 3.1.1.4) (Phosphatidylcholine 2-acylhydrolase) (Phospholipase A2 isozyme III/IV) (CM-III/CM-IV)	Naja mossambica (Mozambique spitting cobra);Naja nigricollis (Black-necked spitting cobra)
122440	3	3	2	3.7	72.718	323.31	3801800000	139	68.246	tr|A0A346CM02|A0A346CM02_9SAUR;tr|A0A346CM31|A0A346CM31_9SAUR;tr|A0A346CM21|A0A346CM21_9SAUR;tr|A0A346CM11|A0A346CM11_9SAUR;tr|A0A346CM16|A0A346CM16_9SAUR;tr|A0A346CM22|A0A346CM22_9SAUR;tr|A0A346CM42|A0A346CM42_9SAUR;tr|A0A346CM43|A0A346CM43_9SAUR;tr|A0A346CM29|A0A346CM29_9SAUR;tr|A0A346CM39|A0A346CM39_9SAUR;tr|A0A346CM17|A0A346CM17_9SAUR;tr|A0A346CM40|A0A346CM40_9SAUR;tr|A0A346CM23|A0A346CM23_9S…	tr|A0A346CM02|A0A346CM02_9SAUR;tr|A0A346CM31|A0A346CM31_9SAUR;tr|A0A346CM21|A0A346CM21_9SAUR;tr|A0A346CM11|A0A346CM11_9SAUR;tr|A0A346CM16|A0A346CM16_9SAUR;tr|A0A346CM22|A0A346CM22_9SAUR;tr|A0A346CM42|A0A346CM42_9SAUR;tr|A0A346CM43|A0A346CM43_9SAUR;tr|A0A346CM29|A0A346CM29_9SAUR;tr|A0A346CM39|A0A346CM39_9SAUR;tr|A0A346CM17|A0A346CM17_9SAUR;tr|A0A346CM40|A0A346CM40_9SAUR;tr|A0A346CM23|A0A346CM23_9S…	122	A0A346CM02_9SAUR;A0A346CM07_9SAUR;A0A346CM10_9SAUR;A0A346CM11_9SAUR;A0A346CM16_9SAUR;A0A346CM17_9SAUR;A0A346CM21_9SAUR;A0A346CM22_9SAUR;A0A346CM23_9SAUR;A0A346CM26_9SAUR;A0A346CM29_9SAUR;A0A346CM31_9SAUR;A0A346CM33_9SAUR;A0A346CM39_9SAUR;A0A346CM40_9SAUR;A0A346CM42_9SAUR;A0A346CM43_9SAUR	SVMP	Metalloproteinase 11 (Fragment);Metalloproteinase 12 (Fragment);Metalloproteinase 13 (Fragment);Metalloproteinase 15 (Fragment);Metalloproteinase 2 (Fragment);Metalloproteinase 23 (Fragment);Metalloproteinase 24 (Fragment);Metalloproteinase 27 (Fragment);Metalloproteinase 29 (Fragment);Metalloproteinase 34 (Fragment);Metalloproteinase 36 (Fragment);Metalloproteinase 38 (Fragment);Metalloproteinas…	Ahaetulla prasina
95505	25	25	21	29.2	68.176	323.31	107770000000	485	68.176	sp|Q10749|VM3M1_NAJMO;tr|R4FJZ4|R4FJZ4_9SAUR;tr|Q9PT47|Q9PT47_9SAUR;tr|A0A1W7RJW8|A0A1W7RJW8_AGKCO	sp|Q10749|VM3M1_NAJMO	41	VM3M1_NAJMO	SVMP	Snake venom metalloproteinase-disintegrin-like mocarhagin (MOC) (Mocarhagin-1) (SVMP) (EC 3.4.24.-) (Zinc metalloproteinase mocarhagin)	Naja mossambica (Mozambique spitting cobra)
71226	7	5	0	9.3	69.137	323.31	121180000000	576	20.4825	tr|A0A194AS47|A0A194AS47_9SAUR;tr|A0A2D4NYV1|A0A2D4NYV1_MICSU;tr|A0A2D4K545|A0A2D4K545_9SAUR;tr|A0A2D4P0S5|A0A2D4P0S5_MICSU;tr|B5KFV8|B5KFV8_CRYNI;tr|A0A2D4K525|A0A2D4K525_9SAUR;tr|A0A2D4K510|A0A2D4K510_9SAUR;tr|A0A2D4P016|A0A2D4P016_MICSU;tr|A0A2D4K515|A0A2D4K515_9SAUR;tr|A0A2D4LQ31|A0A2D4LQ31_9SAUR;tr|A0A2D4FT95|A0A2D4FT95_MICCO;tr|A0A2D4LPN6|A0A2D4LPN6_9SAUR;tr|A0A2H6MYU2|A0A2H6MYU2_MICLE;tr|R…	tr|A0A194AS47|A0A194AS47_9SAUR;tr|A0A2D4NYV1|A0A2D4NYV1_MICSU;tr|A0A2D4K545|A0A2D4K545_9SAUR;tr|A0A2D4P0S5|A0A2D4P0S5_MICSU	81	A0A194AS47_9SAUR;A0A2D4K545_9SAUR;A0A2D4NYV1_MICSU;A0A2D4P0S5_MICSU	SVMP	ACR domain-containing protein (Fragment);Disintegrin domain-containing protein (Fragment);Metalloproteinase type III 2	Micrurus paraensis;Micrurus surinamensis (Surinam coral snake);Micrurus tener (Texas coral snake)
E	N	N	N	N	N	N	N	N	N	T	T	T	T	T	T	T
7433700	7	7	1	66.4	13.022	323.31	59976000000	90	13.064	sp|P01140|NGFV_NAJNA;sp|P61899|NGFV_NAJKA;sp|P61898|NGFV_NAJAT;tr|Q6T6T1|Q6T6T1_BITGA;tr|R4FIR0|R4FIR0_9SAUR	sp|P01140|NGFV_NAJNA;sp|P61899|NGFV_NAJKA;sp|P61898|NGFV_NAJAT	22	NGFV_NAJAT;NGFV_NAJKA;NGFV_NAJNA	VNGF	Venom nerve growth factor (v-NGF) (vNGF);Venom nerve growth factor (v-NGF) (vNGF) (Cobra nerve growth factor) (cNGF)	Naja atra (Chinese cobra);Naja kaouthia (Monocled cobra) (Naja siamensis);Naja naja (Indian cobra)
Protein group	iBAQ
3FTx	90627489780
CRISP	4880000
CVF	5875800
Nucleases	80972
PDE	45784
PLA2	595810984
SVMP	289171
VNGF	7433700
Protein group	Protein group	iBAQ
3FTx	Three-finger toxin	90627489780
PLA2	Phospholipase A2	595810984
VNGF	Venom Nerve Growth Factor	7433700
CVF	Cobra Venom Factor	5875800
CRISP	Cysteine-rich secretory protein	4880000
SVMP	Snake Venom Metalloproteinase	289171
Nucleases	Nucleases	80972
PDE	Phosphodiesterase	45784
Protein group	Protein group	iBAQ
3FTx	Three-finger toxin	90627489780
LAP	Low-abundant proteins (<1%)	614416411
